# Supplementary material for: TEM8 marks neovasculogenic tumor-initiating cells in triple-negative breast cancer
Source: Nat Commun. 2021 Jul 20;12:4413. doi: 10.1038/s41467-021-24703-7 (PMC8292527; doi:10.1038/s41467-021-24703-7)
Supplement: Supplementary file 4 — Source Data [file 41467_2021_24703_MOESM4_ESM.zip]

Archive with 3 entries (2 files):
- Source Data for NCOMMS-20-38353C.xlsx
- __MACOSX/
- __MACOSX/._Source Data for NCOMMS-20-38353C.xlsx
