# Supplementary material for: TEM8 marks neovasculogenic tumor-initiating cells in triple-negative breast cancer
Source: Nat Commun. 2021 Jul 20;12:4413. doi: 10.1038/s41467-021-24703-7 (PMC8292527; doi:10.1038/s41467-021-24703-7)
Supplement: Supplementary file 4 — Source Data [file 41467_2021_24703_MOESM4_ESM.zip › Source Data for NCOMMS-20-38353C.xlsx]

## Sheet: Figure 1 
Figure 1b related to raw data of supplementary table 1
		H-Score of TEM8
	Para-tumor	0	0	0	0	0	0	0	2	10	0	0	20	4	2	0	0	0	3
	Luminal	55	50	100	0	6	70	122	89	33	66	47	50	80	66	72	79	0	8	63	4	80	200	102	7	9	29	33	6	8	76	11	112	18	13	98	76	184	200	18	95	200	17	5	8	51
	HER2+	90	49	297	80	50	184	200	57	200	210	300	98	182	34	0	98	200	100	46	198
	TNBC	200	76	162	300	291	300	297	264	100	297	300	231	222	291	297	300
Figure 1d
		Microvessel Density of BC patient tumor tissues
	Luminal	2.5	2.3	16.3	16	6.6	2.5	8.5	2	12.5	1	1.6	17	14.5	5	5.3	9.6	8	3	11.5	13.3	8.5
	HER2+	8	14.5	25.5	4.5	6.3	8.5	13	5	4	5.5	19	0	27.5	12.5	4.5
	TNBC	0	11.5	20.5	0	24.5	11.5	0	18.5	19	22	5	11	16	15
Figure 1e
		VM Density of BC patient tumor tissues
	Luminal	0	0.6	0	1	1	0.5	3	1	1.5	0	1.3	0	1	2	3.6	1	3.5	0.6	0	1	1
	HER2+	4.5	5	5.5	0.5	5.3	2.5	3	3.5	2.5	0	4.5	3.5	5	6	1.5
	TNBC	17	21.5	13	18.3	11	9.5	14	8.5	11	11.5	19	12	15	12
Figure 1f
		Microvessel Density of BC patient tumor tissues
	TEM8low	2.5	2.3	16.3	16	6.6	0	14.5	25.5	2.5	8.5	6.3	22	12.5	1	13	5	4	1.6	17	5	5.3	5.5	19	0	9.6	8	3	11.5	13.3
	TEM8hi	0	11.5	20.5	0	24.5	11.5	8	4.5	2	18.5	19	8.5	5	14.5	11	16	27.5	12.5	4.5	15	8.5
		VM Density of BC patient tumor tissues
	TEM8low	0	0.6	0	1	1	14	5	5.5	0.5	3	5.3	11.5	1.5	0	3	3.5	2.5	1.3	0	2	3.6	0	4.5	3.5	1	3.5	0.6	0	0
	TEM8hi	17	21.5	13	18.3	11	9.5	4.5	0.5	1	8.5	11	2.5	19	1	12	15	5	6	1.5	12	1
Figure 1g
		Microvessel Density of PDX11 xenograft tumors
	TEM8low	4.7	4	3.9	3.3	4.1	4.1
	TEM8hi	8.6	10.3	10.5	9.4	8.8	10.9
		VM Density of PDX11 xenograft tumors
	TEM8low	3.2	1.8	2	1.9	2.2	2.5
	TEM8hi	6.9	8.6	6.5	7.3	8.1	6.4
Figure 1i
			Average tube node number
	SUM149	ctrl	1	0	3
		TEM8	27	30	25
	MDA-MB-231	ctrl	5	3	4
		TEM8	51	55	54
Figure 1j
	EphA2+ Area (%)	ctrl	0.57	0.61	0.53	0.95
		TEM8	3.41	2.08	1.98	4.39
	Dextran+ Area (%)	ctrl	0.03	0.04	0.05	0.03	0	0.03	0.02	0.01	0.02	0.01	0	0.03	0.04	0.01
		TEM8	0.38	0.5	0.17	0.2	0.36	0.39	0.21	0.37	0.04	0.13	0.78
	Density of NG2+ pericytes	ctrl	2	2	3	1	1
		TEM8	7	9	8	7	9
	Isolectin+CD31- Area (%)	ctrl	0.19	0.1	0.23	0.18
		TEM8	0.7	0.77	0.55	0.49	0.63
Figure 1k
	Microvessel Density	ctrl	3	5	5
		TEM8	16	13	12	12
	VM Density	ctrl	1.5	1	1.3
		TEM8	5.5	3.5	6	5
Figure 1l
	Microvessel Density	shctrl	12.5	10.3	14.3	12	9
		shTEM8-6	3.5	1.5	3	1
		shTEM8-9	1.5	1	4.5	3	2
	VM Density	shctrl	5	6	6.7	7	7.7
		shTEM8-6	0.3	1	1	1
		shTEM8-9	0	0.7	0.7	0.7	1

## Sheet: Figure 2
Figure 2a
			mRNA expression (TEM8/TBP)						mRNA expression (TEM8/TBP)
	SUM149	ALDH-	9.46076	9.94558	11.2836		SUM159	ALDH-	2.1415	2.04227	1.88476
		ALDH+	17.0751	17.8484	15.1015			ALDH+	2.87865	3.0092	2.79047
Figure 2b
Figure 2c
			percentage of ALDH+ cell			Fold change of %ALDH+ cell
	SUM159	shctrl	10.44	12.95	11.48	0.898193	1.11414	0.987668
		shTEM8-6	1.5	5.42	3.66	0.143678	0.418533	0.319
		shTEM8-9	2.64	2.54	3.96	0.252874	0.196139	0.346
	MDA-MB-231lung	shctrl	2.05	2.64	2.11	0.904412	1.16471	0.930882
		shTEM8-6	0.69	0.33	0.89	0.336585	0.125	0.421801
		shTEM8-9	1.6	1.77	1.19	0.780488	0.670455	0.563981
Figure 2d
			percentage of ALDH+ cell			Fold change of %ALDH+ cell
	SUM149	ctrl	3.77	5.01	1.97	1.05209	1.39814	0.549767
		TEM8	17.94	27.89	10.94	4.75862	5.56687	5.5533
	MDA-MB-231	ctrl	1.84	2.65	0.28	1.15723	1.66667	0.176101
		TEM8	5.28	5.59	0.68	2.86957	2.10943	2.42857
Figure 2e
			Primary mammosphere number
	SUM159	shctrl	14	15	15	13	13	17
		shTEM8-6	10	9	7	7	9	11
		shTEM8-9	10	8	7	6	6	9
	MDA-MB-231lung	shctrl	6	5	8	6	8	5
		shTEM8-6	3	2	3	2	4	3
		shTEM8-9	2	2	3	2	4	2
Figure 2f
			Secondary mammosphere number
	SUM159	shctrl	34	39	38	42
		shTEM8-6	24	25	26	18
		shTEM8-9	18	19	19	20
	MDA-MB-231lung	shctrl	10	16	14	12	16
		shTEM8-6	2	8	8	4	2
		shTEM8-9	6	4	2	4	2
Figure 2g
			Primary mammosphere number
	SUM149	ctrl	4	5	8	6	3	2
		TEM8	9	10	10	12	12	12
	MDA-MB-231	ctrl	3	3	2	4	3	4
		TEM8	6	8	8	6	8	6
Figure 2h
			Secondary mammosphere number
	SUM149	ctrl	7	8	5	4
		TEM8	25	22	21	16
	MDA-MB-231	ctrl	4	6	6	4
		TEM8	23	27	28	27
Figure 2i
		Primary mammosphere number
	TEM8low	18	14	16
	TEM8hi	29	32	35
Figure 2k
		Average tube node number
	TEM8lowALDH-	0	0	1
	TEM8lowALDH+	0	1	2
	TEM8hiALDH-	4	3	2
	TEM8hiALDH+	21	29	20
Figure 2l
	Tumor volume (mm3)
		TEM8lowALDH-						TEM8lowALDH+						TEM8hiALDH-						TEM8hiALDH+
	Day 3	0	0	0	0	0	0	0	0	0	0	0	0	0	0	0	0	0	0	0	0	0	0	0	0
	Day 6	0	0	0	0	0	0	13.5	0	0	0	0	0	13.5	0	0	0	0	0	31.4748	13.5	0	13.5	13.5	0
	Day 9	0	0	0	0	0	0	38.5319	18	18	0	0	0	55.7773	18	18	0	0	0	73.0294	40.09	18	35.4734	29.2775	18
	Day 12	0	13.5	18	0	0	0	193.642	74.6058	56.594	0	0	0	208.187	130.68	117.041	18	0	0	293.587	150.12	97.1079	119.681	160.676	95.9364
	Day 15	0	67.1188	81.9518	0	0	0	591.5	359.931	237.768	0	0	0	645.406	437.828	385.887	136.9	0	0	791.835	611.554	348.355	318.213	322.369	310.989
	Day 18	0	235.366	227.349	0	0	0	1229.62	825.994	494.727	0	0	0	1267.55	1062.47	676.212	218.44	0	0	1635.19	1260.75	812.575	726.511	660.82	545.442
Figure 2o
		percentage of ALDH+ cell
	TEM8lowALDH-	0.22	0.25	0.27
	TEM8lowALDH+	0.24	0.41	0.5
	TEM8hiALDH-	0.38	0.4	0.44	0.61
	TEM8hiALDH+	1.2	1.26	1.37	1.52	1.54
Figure 2p
		VM Density
	TEM8lowALDH-	3.3	3
	TEM8lowALDH+	5	5.5
	TEM8hiALDH-	5	6	4	5.3
	TEM8hiALDH+	9	10.3	9.3	8.3	8

## Sheet: Figure 3
Figure 3a
Figure 3c
Figure 3d
Figure 3e
Figure 3f
		ctrl/shctrl			TEM8/shctrl			TEM8/shRhoC-1			TEM8/shRhoC-2
	Average tube node number	11	13	10	45	49	43	15	22	26	11	14	20
Figure 3g
		ctrl/shctrl			TEM8/shctrl			TEM8/shRhoC-1			TEM8/shRhoC-2
	Primary mammosphere number	7	13	15	27	30	20	10	13	16	10	12	18
Figure 3i
Figure 3j
Figure 3l
Figure 3m
Figure 3n
Figure 3o
Figure 3p

## Sheet: Figure 4
Figure 4a
Figure 4b
		ctrl+DMSO			ctrl+Y-27632			TEM8+DMSO			TEM8+Y-27632
	Average tube node number	5	3	4	1	2	1	51	55	54	11	12	9
Figure 4c
		ctrl/shctrl			ctrl/shROCK1-2			ctrl/shROCK1-5			TEM8/shctrl			TEM8/shROCK1-2			TEM8/shROCK1-5
	Average tube node number	24	17	19	20	18	17	23	10	19	45	50	53	15	16	24	19	23	26
Figure 4d
Figure 4e
Figure 4f
Figure 4g
Figure 4h
		ctrl/shctrl			ctrl/shSMAD5-4			ctrl/shSMAD5-5			TEM8/shctrl			TEM8/shSMAD5-4			TEM8/shSMAD5-5
	Average tube node number	12	16	10	8	12	11	8	11	15	35	44	28	14	10	20	8	10	17
Figure 4i
		ctrl/shctrl			ctrl/shSMAD5-4			ctrl/shSMAD5-5			TEM8/shctrl			TEM8/shSMAD5-4			TEM8/shSMAD5-5
	Primary mammosphere number	34	35	30	21	23	27	20	20	19	52	46	50	38	41	39	27	35	36
Figure 4j
	Tumor volume (mm3)
		ctrl/shctrl						ctrl/shSMAD5-4						ctrl/shSMAD5-5						TEM8/shctrl						TEM8/shSMAD5-4						TEM8/shSMAD5-5
	week 1	0	0	0	0	0	0	0	0	0	0	0	0	0	0	0	0	0	0	0	0	0	0	0	0	0	0	0	0	0	0	0	0	0	0	0	0
	week 2	0	0	0	0	0	0	0	0	0	0	0	0	0	0	0	0	0	0	0	0	0	0	0	0	0	0	0	0	0	0	0	0	0	0	0	0
	week 3	4	0	0	0	0	0	0	0	0	0	0	0	0	0	0	0	0	0	4	4	19.7355	0	0	0	0	0	0	0	0	0	4	0	0	0	0	0
	week 4	7.92781	0	0	0	0	0	7.8125	0	0	0	0	0	1	0	0	0	0	0	43.6856	22.0669	7.71134	28.3843	14.825	0	4	0	0	0	0	0	4	0	0	0	0	0
	week 5	19.0922	0	0	0	0	0	12.3627	0	0	0	0	0	4	0	0	0	0	0	59.2836	78.0756	18.2314	54.8616	40.1313	0	10.5021	4	0	0	0	0	4	0	0	0	4	0
	week 6	63.2522	0	4	0	0	0	21.1855	0	0	0	6	0	7.8125	0	0	0	0	0	130.624	230.432	113.976	245.499	84.2282	0	15.3563	8.61814	0	0	0	0	17.0722	0	0	0	14.7065	0
	week 7	109.52	0	6	0	0	0	43.0651	0	0	0	18	0	13.5	4	0	0	0	0	478.455	342.77	407.546	411.736	254.499	0	15.4754	13.2314	0	0	0	0	74.9062	0	0	0	83.8119	0
	week 8	291.37	0	38.0195	0	0	0	102.216	0	0	0	41.52	0	13.5	6	0	0	0	0	824.337	357.672	738.435	714.892	444.52	0	18.0669	19.8697	0	0	0	0	166.484	0	35.754	0	294.355	0
Figure 4k
		percentage of ALDH+ cell
	ctrl/shctrl	3.18	3.67	2.98
	ctrl/shSMAD5-4	2.55	1.92	1.81
	ctrl/shSMAD5-5	2.09	2.1
	TEM8/shctrl	6.44	5.76	6.45	6.23	4.91
	TEM8/shSMAD5-4	3.61	3.65
	TEM8/shSMAD5-5	3.54	3.13	3.47
Figure 4l
		VM Density
	ctrl/shctrl	5.5	5.55	4.7
	ctrl/shSMAD5-4	2.5	3	2.1
	ctrl/shSMAD5-5	2	3	4
	TEM8/shctrl	12	11.5	15	13.5	13.5
	TEM8/shSMAD5-4	5	4.3	2.5
	TEM8/shSMAD5-5	2.5	4	3

## Sheet: Figure 5
Figure 5a
	Tumor volume (mm3)
		ctrl+Saline						ctrl+Y-27632						TEM8+Saline						TEM8+Y-27632
	week 1	0	0	0	0	0	0	0	0	0	0	0	0	0	0	0	0	0	0	0	0	0	0	0	0
	week 2	4	0	0	0	0	4	0	0	0	0	0	0	0	0	0	0	0	0	4	0	0	0	0	0
	week 3	23.2758	0	0	0	0	19.4949	4	4	0	0	0	0	0	14.5415	0	0	32.1015	0	14.6579	0	0	0	0	0
	week 4	34.1134	0	0	0	0	35.2112	21.9804	26.325	0	0	0	0	0	81.7526	0	67.2257	77.7136	0	25.1464	26.0867	0	0	0	0
	week 5	58.2221	0	0	0	0	65.2796	57.9295	83.3381	0	21.1327	60.6076	0	0	68.1464	104.74	113.306	139.584	0	49.8801	39.7902	0	0	9.99424	0
	week 6	130.128	0	0	0	0	87.1642	91.7132	57.0454	0	48.4083	95.75	0	0	117.823	232.742	333.153	299.604	0	72.1509	52.2154	0	0	13.4995	12.3172
	week 7	196.573	0	0	0	0	141.793	151.13	171.666	0	166.983	18	0	0	234.649	320.793	283.837	311.096	0	139.801	64.3332	0	0	17.2651	15.324
	week 8	330.015	0	0	0	0	212.935	219.359	93.5712	0	16.3225	272.202	0	0	861.404	592.814	466.008	750.024	0	399.488	154.286	0	0	45.1875	83.4921
Figure 5c
		percentage of ALDH+ cell
	ctrl+Saline	1.66	1.46	1.84
	ctrl+Y-27632	1.15	1.38
	TEM8+Saline	4.17	3.45	3.58
	TEM8+Y-27632	2.39	2.6	1.95
Figure 5d
		VM Density
	ctrl+Saline	4	5.5	5.5
	ctrl+Y-27632	3.5	4	4.5
	TEM8+Saline	14.5	14	14	14
	TEM8+Y-27632	7.5	4.5	5
Figure 5e
	Tumor volume (mm3)
		Saline												Docetaxel												Y-27632												Docetacel+Y-27632
	Day 0	115.915	103.37	113.136	113.118	102	100	0	0	0	0	0	0	115.392	113.742	112.885	104.436	100	100	0	0	0	0	0	0	114.07	104.2	102.33	100	100	0	0	0	0	0	0	0	112.473	111.993	95.4288	93.7936	100	100	0	0	0	0	0	0
	Day 2	205.57	147.55	151.13	150.15	144.28	134.13	117.45	87.31	70.77	0	0	0	168.32	148.94	137.7	125.78	119.83	119.98	100.89	89.51	107.03	94.9	105.15	0	184.6	174.78	151.26	150.38	118.1	106.9	133.84	119.62	97.67	96.76	101.16	0	164.33	153.92	126.47	111.7	104.54	76.56	87.5	100.97	104.08	92.39	0	0
	Day 4	487.28	358.23	420.64	380.11	327.62	327.62	301.9	288.18	198.9	90.12	105.3	0	274.09	268.94	265.85	261.79	260.97	249.24	195.12	154.54	243.82	173.72	219.97	0	300.59	284.74	284.6	253.39	206.55	188.99	244.87	231.55	176.42	153.63	188.07	0	287.14	267.59	223.2	198.83	197.21	124.12	133.66	170.23	179.52	140.31	0	0
	Day 6	711.94	496.6	628.64	571.44	488.32	474.48	416.44	371.25	343.53	328.27	292.29	0	425.2	332.39	306	305.77	298.85	282.9	252.01	234.04	265.29	242.52	253.39	101.65	399.95	360.1	329.45	328.7	270.51	267.53	326.53	285.15	253.68	194.33	260.97	0	283.75	273.43	269.92	269.71	253.54	124.1	186.62	210.57	245.94	209.89	0	0
	Day 8	989.76	675.93	727.59	688.92	659.4	640.82	588.86	566.17	561.65	381.85	342.57	0	624.68	471.95	462.32	381.11	378.23	373.09	278.55	225.15	309.23	278.01	309.33	171.32	553.36	508.2	410.52	400.65	361.33	343.02	371.56	365.86	282.09	271.84	299.63	0	337.92	319.2	318.39	307.75	293.66	166.43	172.16	250.43	260.81	215.78	0	0
	Day 10	1078.37	900.2	982.06	953.91	885.47	876.5	758.16	555.45	533.6	525.06	473.08	0	642.99	540.13	537.13	487.97	463.1	450.61	397.14	356.15	434.81	368.82	406.61	322.23	873.8	655.33	646.3	601.78	516.62	484.48	568.48	552.58	385.75	368.23	399.56	0	405.86	378.04	373.84	324.86	319.98	172.31	191.98	279.52	297.82	284.7	0	0
Figure 5f
		VM Density
	Saline	12	10.3	10.7	9.7
	Docetaxel	9	8.5
	Y-27632	1.3	2	2.7	3.3
	Docetaxel+Y-27632	2	1.3	1.3	2.7

## Sheet: Figure 6
Figure 6c
Figure 6d
Figure 6e
Figure 6f
Figure 6g
		Invasive cell number
	ctrl/shctrl	211	157	202
	ctrl/shASB10-3	220	201	146
	TEM8/shctrl	316	289	374
	TEM8/shASB10-3	660	618	577
Figure 6h
		Average tube node number
	ctrl/shctrl	19	22	17
	ctrl/shASB10	21	23	17
	TEM8/shctrl	44	47	38
	TEM8/shASB10	58	61	53
Figure 6i related to raw data of supplementary table 1
		H-Score of ASB10
	Luminal	100	243	207	156	14	279	158	80	204	140	294	0	297	21	2	40	264	300	46	294	300	291	15	300	159	190	158	246	300	288	300	59	97	94	198	273	10	200
	HER2+	48	2	148	12	42	0	0	17	0	58	4	71	0	7	50
	TNBC	6	15	16	0	3	10	23	7	5	13	0	0
Figure 6k
		mRNA expression (ASB10/TBP)
	pSIN	0.124827	0.126173	0.115477
	ERα	0.404268	0.385658	0.327268
Figure 6l
Figure 6m
			Fold change of Input%
	primer 1	IgG	1.01375	0.961258	1.02499
		FLAG	7.70062	6.97409	7.85034
	primer 2	IgG	1.04541	0.874982	1.07961
		FLAG	8.15588	7.80627	7.0031
Figure 6n
		Fold change of relative Renilla activity (Renilla/Luciferase)
	pSIN	1.0734	0.976637	0.950075
	ERα	3.60781	3.30759	3.66524

## Sheet: Supplementary Figure 1
Supplementary Figure 1a
		TEM8 expression in RNA-Seq data of para-tumor and corresponding TNBC tissues
	Sample ID	FD10	FD16	FD18	FD48	FD4	FD76	FD15	FD2	FD21	FD45
	Para-tumor	1511.93	864.423	1666.75	739.436	1828.14	930.248	992.942	2209.02	1434.42	1161.51
	TNBC	5018.94	4766.82	8426.02	4926.13	5747.51	2790.78	1286.12	3817.75	2711.94	1181.1
Supplementary Figure 1b
		Relative mRNA expression in para-tumor and TNBC tissues by qPCR (TEM8/TBP)
	Para-tumor	6.77395	3.51535	4.95728	6.91571	5.04922	7.25184	4.72055	3.3165	2.70525
	TNBC	4.84183	12.0349	7.97454	16.3823	8.22463	5.17004	4.59246	27.6934	12.7621	8.12892	5.53828	26.4785	19.8714	9.7044	4.5424	13.3065	8.34662	9.0526	10.7313
Supplementary Figure 1e related to raw data of Supplementary Table 1
		VM Density
	size ≤3cm	17	18.3	0	0.6	9.5	1	14	5.5	1	8.5	11	5.3	11.5	0	3.5	2.5	1.3	0	1	2	3.6	4.5	12	15	1	3.5	5	0.6	6	1.5	1
	size >3cm	21.5	13	11	0	4.5	1	5	0.5	3	0.5	2.5	1.5	3	19	0	3.5	0	12	1
Supplementary Figure 1f
		Average tube node number
	TEM8low	0	1	3
	TEM8hi	22	25	20
Supplementary Figure 1h

## Sheet: Supplementary Figure 2
Supplementary Figure 2a
Supplementary Figure 2b
Supplementary Figure 2c
Supplementary Figure 2d

## Sheet: Supplementary Figure 3
Supplementary Figure 3a
Supplementary Figure 3c
		Relative mRNA expression by qPCR (TEM8/TBP)
	TEM8low	0.299823	0.325708	0.261692
	TEM8hi	0.570726	0.576508	0.545348
Supplementary Figure 3e
	Tumor volume (mm3)
		TEM8low						TEM8hi
	week 1	0	0	0	0	0	0	0	0	0	0	0	0
	week 2	0	0	0	0	0	0	0	0	0	0	0	0
	week 3	0	0	0	0	0	0	0	0	0	0	0	0
	week 4	0	0	0	0	0	0	13.545	27.38	16.2	0	0	0
	week 5	0	0	0	0	0	0	34.9179	47.6222	40.6594	0	0	0
	week 6	20.6346	0	0	47.6786	0	0	164.671	133.532	83.4133	0	0	0
	week 7	17.6246	0	0	88.1292	0	0	199.66	166.181	113.042	0	0	0
	week 8	49.7101	0	0	32	0	0	380.265	345.817	162.902	61.9651	0	0
	week 9	21.3692	0	0	92.1542	0	0	558.654	490.428	232.545	227.545	0	0
	week 10	56.8457	0	0	138.513	0	0	992.254	863.312	414.517	526.287	0	0
Supplementary Figure 3g
	Tumor volume (mm3)
		ctrl						TEM8
	week 2	0	0	0	0	0	0	35.0348	32.8186	22.05	0	0	0
	week 3	0	0	0	0	0	0	159.051	81.1611	42.0836	0	0	0
	week 4	0	0	0	0	0	0	156.009	98.0118	59.5411	0	0	16.83
	week 5	62.798	0	0	0	0	0	352.85	206.293	213.957	0	0	36.4956
	week 6	84.625	0	0	73.5747	37.7078	24.5	641.136	268.33	238.027	0	0	85.1186
	week 7	89.0997	0	0	64.5073	38.5364	36.9233	804.045	377.413	307.656	0	0	87.1768
	week 8	201.416	0	0	80.5414	63.861	45.9675	1360.48	672.42	510.77	0	0	193.683
	week 9	293.015	0	0	193.159	55.7217	40.678	1574	1044.28	716.469	0	0	105.869
Supplementary Figure 3h
		Average lung metastatic nodule number per field
	ctrl	0	0	0.1
	TEM8	3	2	3
Supplementary Figure 3j
	Tumor volume (mm3)
		shctrl										shTEM8-6										shTEM8-9
	week 2	49.9267	21.0432	26.8031	19.0765	0	18.9879	0	15.2767	38.1104	41.613	0	17.3615	5.4	0	10.2656	9.61016	0	0	14.04	10.5426	33.8415	30.892	14.13	13.1207	0	24.255	0	0	35.7367	30.0287
	week 3	129.361	105.464	64.7164	51.7859	0	54.3841	0	45.3858	110.412	86.6968	0	54.3753	17.5994	0	37.3326	33.5851	0	0	51.2632	49.3528	91.1738	63.4834	30.5343	27.38	0	57.0831	0	0	100.777	93.2572
	week 4	337.247	305.92	204.533	177.083	0	176.406	0	94.664	321.794	278.719	0	91.5711	33.4596	4	83.041	45.369	0	0	88.75	88.75	143.84	88.4937	78.1499	65.3173	0	81.0623	0	0	192.01	166.163
	week 5	914.482	723.498	449.973	426.694	0	402.877	0	209.543	881.146	554.32	0	285.923	144.114	24.4296	206.253	125.589	0	0	218.547	218.547	317.599	239.469	207.943	197.432	0	209.993	0	0	464.727	365.331
	week 6	1689.79	1206.25	966.009	893.861	0	720.292	0	609.553	1286.77	1081.91	0	399.132	148.168	29.6579	320.986	189.573	0	0	375.903	339.292	374.62	365.635	316.464	283.247	0	363.876	0	0	645.45	565.946
	week 7	2730.82	1448.09	1192.98	1011.13	0	888.517	0	725.549	1450.69	1258.58	0	751.419	136.448	34.2691	511.328	242.143	0	0	680.357	566.945	722.165	571.786	451.14	438.439	0	524.729	0	0	890.151	745.003
Supplementary Figure 3k
		Average lung metastatic nodule number per field
	shctrl	7	7	8	12	10
	shTEM8-6	0.5	0	0	0	0
	shTEM8-9	0	0	0.5	0	0

## Sheet: Supplementary Figure 4
Supplementary Figure 4a
Supplementary Figure 4c
	Fold change of relative ALDH1A1 mRNA expression by qPCR (ALDH1A1/TBP)
	SUM159	ctrl	1.03	0.97	1
		TEM8	5.79	20.21	19.71
	MDA-MB-231lung	ctrl	1	0.92	1.08
		TEM8	1.62	1.57	1.48
Supplementary Figure 4d
	Fold change of relative mRNA expression fold change by qPCR (Gene/TBP)
		OCT4/TBP			KLF4/TBP			NANOG/TBP
	shctrl	0.974253	0.967563	1.0588	1.02304	1.01795	0.959014	1.07375	0.795539	1.13071
	shTEM8-6	0.703585	0.748079	0.680566	0.841874	0.823624	0.681035	0.616169	0.503551	0.464171
	shTEM8-9	0.814169	0.876739	0.83607	0.87338	0.871925	0.870665	0.703112	0.543618	0.415717
Supplementary Figure 4e
	Fold change of relative mRNA expression fold change by qPCR (Gene/TBP)
		OCT4/TBP			SOX2/TBP			KLF4/TBP			NANOG/TBP
	ctrl	0.99176	1.10967	0.89857	1.02325	0.992372	0.984382	1.0637	1.06227	0.874036	1.04279	0.97946	0.977745
	TEM8	3.42237	3.49032	3.016	2.03889	2.06016	1.94335	2.20569	2.04069	2.08423	3.78273	3.38294	3.53224
Supplementary Figure 4f
		percentage of ALDH+ cell
	shctrl	3.67	3.51	3.15	2.56
	shTEM8-6	1.36	1.44	1.21
	shTEM8-9	1.88	1.19	1.65
Supplementary Figure 4g
		percentage of ALDH+ cell
	ctrl	1.14	1.16
	TEM8	3.51	3.38	2.83	2.59
Supplementary Figure 4h
	Tumor volume (mm3)
		TEM8low								TEM8hi
	week 1	0	0	0	0	0	0	0	0	0	0	0	0	0	0	0	0	0	0
	week 2	0	0	0	0	0	0	0	0	0	0	0	0	0	0	0	0	0	0
	week 3	0	0	0	0	0	0	0	0	0	0	0	0	13.5	0	0	0	0	0
	week 4	0	0	0	0	0	0	0	0	32.017	0	0	0	76.5486	37.7404	0	0	0	0
	week 5	0	6	0	0	0	15.6589	0	0	104.837	6	0	6	189.353	116.516	0	0	0	0
	week 6	0	32.0775	0	0	0	76.744	6	0	214.155	52.3542	0	21.3814	272.063	237.053	0	0	22.0756	0
	week 7	0	87.3342	0	0	0	156.823	19.7005	0	303.113	128.033	0	82.2028	509.461	337.039	0	16.6349	72.5817	32.9532
	week 8	6	183.636	0	0	6	348.507	40	0	518.557	293.458	19.6525	106.525	827.702	571.833	6	40.2553	90.8624	86.7518
	week 9	26.3332	354.424	0	0	30.4482	489.215	179.394	0	940.708	515.529	76.0978	189.645	1672.19	1283.5	73.8189	149.193	179.696	172.661
Supplementary Figure 4i
		percentage of ALDH+ cell
	TEM8low	1.8	1.46
	TEM8hi	2.66	2.87	2.5	2.52
Supplementary Figure 4j
	Tumor volume (mm3)
		TEM8low						TEM8hi						ALDH-						ALDH+						TEM8hiALDH+
	week 1	0	0	0	0	0	0	0	0	0	0	0	0	0	0	0	0	0	0	0	0	0	0	0	0	0	0	0	0	0	0
	week 2	0	0	0	0	0	0	0	0	0	0	0	0	0	0	0	0	0	0	0	0	0	0	0	0	0	0	0	0	0	0
	week 3	0	0	0	0	0	0	0	0	0	0	0	0	0	0	0	0	0	0	0	0	0	0	0	0	24.2589	20.5975	41.793	16.9755	18.4734	14.8586
	week 4	0	0	0	0	0	0	0	0	27.2888	0	0	0	0	0	0	0	0	0	18.8397	0	0	0	0	0	46.3494	44.0062	105.871	41.4247	43.4189	38.9765
	week 5	13.2679	0	0	0	0	0	0	22.8848	63.7181	0	23.4462	0	0	0	0	13.8931	0	0	36.2336	8.4873	31.1721	0	0	0	102.249	74.2152	220.952	79.1867	91.6322	95.548
	week 6	25.0005	0	0	0	0	0	0	44.24	165.975	0	65.6118	0	0	0	0	21.9188	0	0	114.278	46.3018	76.3638	0	24.7819	0	208.168	194.353	371.582	220.115	282.69	130.273
	week 7	46.2128	0	0	0	0	0	0	88.2804	186.121	41.4175	132.74	0	0	0	0	38.4983	0	0	218.181	115.268	173.389	0	83.4958	0	394.171	338.635	558.277	376.234	480.921	233.57
	week 8	119.131	0	0	0	0	0	0	177.995	375.241	110.594	246.706	0	0	0	0	109.011	0	0	409.495	242.719	282.104	0	165.897	0	727.825	615.649	1072.29	652.746	798.807	318.148
	week 9	186.129	0	0	0	0	0	0	377.713	524.312	208.556	434.103	0	0	0	0	238.845	0	0	629.743	413.482	491.307	0	290.345	0	1060.52	1057.74	1993.81	1024.17	1666.88	470.35
Supplementary Figure 4k
		percentage of ALDH+ cell
	TEM8low	3.84	3.69
	TEM8hi	9.21	8.09	9.02	9.03
	ALDH-	3.05	3.49
	ALDH+	8.28	7.56	6.15	6.86
	TEM8hiALDH+	11.32	11.54	14.43	13.48	9.24	9.46	9.91
Supplementary Figure 4l
		Average tube node number
	TEM8low	1.5	2
	TEM8hi	11.3	13.7	13.4	12.3
	ALDH-	4.3	4
	ALDH+	7	6.7
	TEM8hiALDH+	15	14.3	14.6	15.7	14

[truncated: 5 more sheets: Supplementary Figure 5, Supplementary Figure 6, Supplementary Figure 7, Supplementary Figure 8, Supplementary Table 1]
